# Supplementary material for: High Peripheral Blood Th17 Percent Associated with Poor Lung Function in Cystic Fibrosis
Source: PLoS One. 2015 Mar 24;10(3):e0120912. doi: 10.1371/journal.pone.0120912 (PMC4372584; doi:10.1371/journal.pone.0120912)
Supplement: S1 Dataset — (XLSX) [file pone.0120912.s001.xlsx]

## Sheet: Sheet1
ID	% CD4	% Th1	% Th2	% Treg	% Th17	% Tr1	% Th3	AGE	GENDER	GENOTYPE	INFECTION	CHRONIC PSEUDOMONAS	S. AUREUS	A. FUMIGATUS	OTHER INFECTION	ANTIBIOTICS	Exac/Stable	FEV1 (% predicted)
Ch.P 2	58	4.79	0.721	9.28	0.178	1.98	0.0174	< 18	2	0	1	2	1	2	2	2	2
Ch.P 3	42.15	7.9	1.69	9.36	0.201	1.54	0.0295	< 18	2	1	1	2	2	1	1	2	2
Ch.P 4	37.3	6.17	0.931	8.65	0.427	0.909	0.301	< 18	2	1	2	2	2	2	2	2	2
Ch.P 5	59.45	4.86	0.965	8.28	0.426	2.85	0.0435	< 18	1	2	1	2	1	1	2	1	2	97.68
Ch.P 6	46.95			8.84	1.02	2.44	0.0423	< 18	2	1	1	1	2	2	2	1	2	51.07
Ch.P 10	33.2	9.17	1.04	2.48	0.773	1.4	0.0913	< 18	1	1	1	2	2	1	1	1	2	65.74
Ch.P 14	57.8	1.93	0.485	3.36	0.148	1.96	0.0594	< 18	1	1	2	2	2	2	2	2	2	103.64
Ch.P 15	46.55	1.6	0.741	6.17	0.364	1.47	0.0352	< 18	2	2	1	2	1	2	2	2	2
Ch.P 17	42.65	5.7	8.44	5.87	0.529	1.27	0.0227	< 18	2		1	2	1	2	1	2	2
Ch.P 18	49.8	10.1	1.91	6.28	0.335	1.22	0.252	< 18	2	1	1	2	2	1	1	2	2	106.21
Ch.P 19	48.1	8.39	2.27	4.94	0.352	2.4	0.0549	< 18	2	2	1	2	1	2	2	2	2
Ch.P 20	46.35			7.06	0.294	1.35	0.0878	< 18	1	2	2	2	2	2	2	2	2	117.56
Ch.P 21	38.65	8.7	4.09	8.39	0.667	2.36	0.0993	< 18	1	2	1	2	2	2	1	2	2	77.69
Ch.P 22	61	1.19	0.35	6.92	0.115	1.93	0.0251	< 18	2	2	2	2	2	2	2	2	2
A.P 1	39.75			8.46	0.521	2.27	0.0279	>18	2	1	2	2	1	2	2	2	2	78.32
A.P 2	40	4.49	0.432	11.4	1.98	2.35	0.175	>18	1	1	1	1	2	2	1	1	1	24.07
A.P 3	48.35			6.44	0.649	1.75	0.172	>18	2	2						1	1
A.P 5	50.65			4.22	0.794	2.19	0.308	>18	1	2	1	1	1	2	1	1	2
A.P 6	50.25	7.79	1.63	9.61	0.432	0.413	0.0229	>18	1	1	1	2	1	2	1	1	2	13.88
A.P 7	56.3			6.09	0.239	2.18	0.0454	>18	2	1	1	2	1	2	1	2	2	91.21
A.P 8	60.4			6.42	0.429	1.29	0.0323	>18	1	1	1	1	2	2	2	1	2	72.56
A.P 9	46.25			5.38	0.066	2	0.197	>18	1	1	1	1	1	1	2	1	2	95.71
A.P 10	46.6	13.1	8.52	8.78	1.26	2.09	0.147	>18	1	0	1	2	2	2	1	1	2	38.67
A.P 11	53.3			9.53	1.2	1.89	0.127	>18	1	2	1	1	2	2	2	1	2	27.74
A.P 13	28.3	3.48	3.58	6.46	0.409	1.12	0.0788	>18	1	1	1	1	1	2	2	1	1	64.03
A.P 14	48.7	24.6	5.1	6.04	1.03	0.924	0.055	>18	1		1	1	1	1	2	1	2	62.61
A.P 15	44.7	6.36	1.33	5.7	1	1.77	0.417	>18	1	2						1	2	63.71
A.P 16	54.7	16.3	2.43	6.44	1.48	1.29	0.0299	>18	2	2	1	1	2	2	2	1	1	54.92
A.P 17	48.15	13.1	2.35	7.12	0.516	1.56	0.225	>18	1	1	1	1	1	2	2	1	1	25.88
A.P 18	45.45	13.6	2.29	7.82	0.904	1.13	0.0386	>18	2	2	1	1	2	2	2	1	1	28.15
A.P 20	66.1	6.85	1.53	7.34	0.0737	4.16	0.0176	>18	2	2	1	2	1	2	1	1	1

## Sheet: Sheet2
ID	AGE AT TIME BLOOD WAS TAKEN	GENDER	% CD4	% Th1	% Th2	% Treg	% Th17	% Tr1	% Th3
Ch.C 1	< 18	M	51			11.2	0.28	1.13	0.0202
Ch.C 2	< 18	M	37.4			7.45	1.08	1.1	0.0585
Ch.C 3	< 18	F	44.9	9.62	1.34	8.19	0.669	1.42	0.0406
Ch.C 4	< 18	F	41.05			7.59	0.708	1.68	0.0678
Ch.C 5	< 18	M	32.65	6.66	4.96	11	0.671	2.82	0.107
Ch.C 6	< 18	F	52.45	5.26	1.58	9.09	0.614	1.88	0.029
Ch.C 7	< 18	F	35.8	9.2	2.73	5.67	0.36	1.01	0.03
Ch.C 8	< 18	M	52.6	4.96	1.18	5.77	0.168	0.698	0.076
Ch.C 9	< 18	F	42	3.54	1.75	4.01	0.185	3.32	0.0652
Ch.C 10	< 18	M	42.1	3.91	1.51	3.8	0.0763	0.853	0.113
Ch.C 11	< 18	F	38.1	4.27	0.92	7.86	0.684	1.13	0.143
Ch.C 12	< 18	F	45.25	3.64	0.635	8.88	0.367	1.74	0.0442
Ch.C 13	< 18	M	43.1	3.98	0.467	4.79	0.502	0.756	0.043
Ch.C 14	< 18	M	50.55	3.03	0.377	3.52	0.189	1.89	0.0488
Ch.C 15	< 18	F	37.85	7.9	2.89	7.95	0.339	1.27	0.033
Ch.C 16	< 18	M	47.7			8.01	0.42	1.35	0.026
Ch.C 17	< 18	M	42			4.73	0.0827	1.05	0.0338
A.C 1	>18	F	46.2			5.88	1.39	1.88	0.0481
A.C 2	>18	F	51.5			9.89	0.8
A.C 3	>18	F	53.8			5.17	0.725	1.57	0.0705
A.C 4	>18	F	48.95			4.12	1.19	0.402	0.0146
A.C 5	>18	F	58.25			1.82	0.347	0.572	0.0118
A.C 6	>18	F	43.75	21.3	3.82	8.22	1.94	0.508	0.0208
A.C 7	>18	F	65.85	6.38	1.83	6.89	0.286	0.445	0.0427
A.C 8	>18	F	56.7	7.66	0.889	4.2	0.145	0.701	0.0177
A.C 9	>18	F	43.85	7.76	1.14	2.85	0.427	0.562	0.19
A.C 10	>18	M	41.2	15.6	2.92	4.8	0.443	0.373	0.0272
A.C 11	>18	M	50.65			8.76	0.467	0.487	0.0192
A.C 12	>18	M	47.75			10.5	0.772	1.78	0.0254
A.C 13	>18	F	55.7	15.1	2.29	8.5	0.633	0.569	0.0379
A.C 14	>18	F	33.85			3.49	0.401	0.519	0.0127
A.C 15	>18	M		11.5	4.33
A.C 16	>18	F	49.6	7.61	1.24	8.53	0.391	0.956	0.0401
A.C 17	>18	F	58.55			8.39	0.339	0.727	0.0234
A.C 18	>18	M	45.9	6.31	1.56	5.13	0.615	0.35	0.0247
A.C 19	>18	F	56.5	6.87	1.58	4.42	0.16	1.3	0.0112
A.C 20	>18	M	43.1	8.8	3.14	5.13	0.64	0.949	0.0112
A.C 21	>18	F	50.4			6.33	0.6	1.58	0.0177
A.C 22	>18	M	56.6			8.46	0.467	1.42	0.0454
A.C 23	>18	M	37.05			7.95	0.728	1.22	0.026
A.C 24	>18	M	50.15	22.4	3.42	5.13	2.26	1.61	0.0374
A.C 25	>18	F	65.95	7.33	1.28	3.87	0.28	2.63	0.0287
A.C 26	>18	F	51.45	11.1	1.77	3.86	0.43	1.75	0.0318
A.C 27	>18	M	48.55	9.62	2.52	7.25	1.04	1.11	0.0171
A.C 28	>18	F	55.4	11.3	2.7	2.56	0.266	1.2	0.0133
A.C 29	>18	M	51.3	12.7	1.12	5.88	0.339	1.28	0.0183
A.C 30	>18	F	51.3	6.46	1.91	5.68	0.351	1.05	0.0369
A.C 31	>18	F	54	6.04	0.805	4.77	0.276	1.18	0.0191
A.C 32	>18	M		13.3	4.3
A.C 33	>18	M	46.75	7.57	1.53	4.54	0.266	2.07	0.0217
A.C 34	>18	F	56.15	11.9	1.88	5.8	0.511	1.23	0.0187
A.C 35	>18	F	47.9	13.2	2.81	4.05	1.59	0.765	0.0084
A.C 36	>18	M	30.65	20.5	3.55	3.72	1.86	0.979	0.038
A.C 37	>18	F	46.55	18	4	4.76	1.87	0.79	0.0178
A.C 38	>18	M	29.7	7.21	2.9	5.5	0.809	0.844	0.0103
A.C 39	>18	M	34.3	6.15	3	5.41	0.832	1.48	0.0294
A.C 40	>18	F	48.1	5.86	3.05	4.26	0.494	1.42	0.0178
A.C 41	>18	M	45.3	4.64	3.63	7.4	0.475	1.71	0.0129
A.C 42	>18	M	55.95	3.02	0.701	4.59	0.271	1.39	0.0228
A.C 43	>18	M	37.2	9.57	4.58	4.13	0.454	1.33	0.0122
A.C 44	>18	F	62.7	13.4	1.63	4.17	0.286	0.838	0.0251
A.C 45	>18	M	56.2	7.36	1.3	6.47	0.281	1.27	0.022
A.C 46	>18	F	56.7	15.5	2.83	7.46	2.07	0.433	0.0161
A.C 47	>18	F	53.5	11.8	2.41	6.32	0.858	0.965	0.0364
A.C 48	>18	M	53.6	8.11	2.48	10.2	0.257	1.66	0.0428
A.C 49	>18	M	40.65	12.8	4.06	6.79	0.768	1.82	0.0959
A.C 50	>18	M	49.35	17.3	3.91	6.05	0.521	1.71	0.00785
A.C 51	>18	M	57.85	13.6	9.81	7.1	1.08	0.863	0.0357
